# Supplementary material for: Canalizing cell fate by transcriptional repression
Source: Mol Syst Biol. 2024 Feb 1;20(3):144–61. doi: 10.1038/s44320-024-00014-z (PMC10912439; doi:10.1038/s44320-024-00014-z)
Supplement: Supplementary file 1 — Table EV1 [file 44320_2024_14_MOESM1_ESM.xlsx]

## Sheet: Description
	Table EV1
	This table contains a list of TFs known to act as repressors in at least one cell type. It includes information about each TF's class, the tissue in which it has been described as a repressor, the germ layer and cell types in which it is expressed, and its binding motif, if known.

## Sheet: TableEV1
TF name	TF class	Tissue in paper	Germ Layer	Cell type expression	Motif	Link 1	Link 2	Link 3	Link 4	Link 5
ADNP	Homeobox	neuronal lineage	ectoderm	General	CTCAGTTTyCtCATCTGTAAAATGGGr	10.1038/s41586-018-0153-8
Atonal	bHLH	sensory	ectoderm	Intestine	RACAGCTGYY	10.1016/s0925-4773(98)00116-6
Deltex	ZF RING type	sensory	ectoderm	Horizontal cells, Astrocytes, Endometrial stromal cells, Lymphatic endothelial cells	Not found	10.1016/s0960-9822(01)00562-0
Dlx1/2	Homeobox	brain	ectoderm	Inhibitory neurons, Schwann cells	NTAATTRN	10.1242/dev.199508
Dve	Prd HD	eye	ectoderm	Brain	NTAATCCV	10.1016/j.cell.2011.05.003
En	Runt, HD	midline glial cells	ectoderm	General	NTAATTRN	10.1242/dev.056895
Fezf2	Zinc Finger	cortical neuronal subtypes	ectoderm	Oocytes, Bipolar cells	NNBTGYYYTTTTNNN	10.1016/j.celrep.2021.109269
Hmx1	Homeobox	sympathetic lineage	ectoderm	Muller glia cells, Horizontal cells	BNYAAKTGN	10.1038/emboj.2013.85
Islet-1	LIM HD	striagonital neurons	ectoderm	Bipolar cells, Pancreatic endocrine cells, Enteroendocrine cells, Cytotrophoblasts, Syncytiotrophoblasts	BTAAKTGS	10.1073/pnas.1319138111
Lim-4	Homeobox	olfactory neurons	ectoderm	Neuron	rsYAATTAr	10.1101/gad.13.14.1794
LIN-22	bHLH	epidermis	ectoderm	Epithelium	Not found	10.1126/sciadv.abk3141
MNR2	Homeobox	motor neurons	ectoderm		kkmsTAATTAGkgshv	10.1242/dev.00358
Myt1l	Zinc Finger	neurons	ectoderm	Neurons, Spermatocytes	VAAGTTTN	10.1038/s41556-020-0490-3	10.1038/s41380-023-01959-7	10.1038/nature21722
Nab	Co-repressor	wing disc, nerve cord	ectoderm		Not found	10.1242/dev.003830
NHR-25	Nuclear receptor	epidermis	ectoderm		MAAGGTCA	10.1126/sciadv.abk3141
Nkx2.2	Homeobox	spinal cord	ectoderm	Enteroendocrine cells, Oligodendrocytes, Oligodendrocyte precursor cells, Pancreatic endocrine cells, Astrocytes	hawCCACTCAAvwa	10.1242/dev.124636
Nkx6.1	Homeobox	spinal cord	ectoderm	Early spermatids, Pancreatic endocrine cells, Spermatocytes, Ductal cells	sYmATTAa	10.1242/dev.124636
Odr-7	Homeobox	olfactory neurons	ectoderm		tawTTGTAGta	10.1101/gad.13.14.1794
Olig2	bHLH	motor neurons	ectoderm	Oligodendrocyte precursor cells, Oligodendrocytes	AMCATATGBY	10.1016/s0896-6273(01)00407-x	10.1242/dev.124636
Optix	Homeobox	eye	ectoderm		TAATYTAATTA	10.1242/dev.077255
Otx2	Homeobox	glutamatergic progenitors	ectoderm	Rod photoreceptor cells, Bipolar cells, Cone photoreceptor cells	NTAATCCN	10.1523/JNEUROSCI.1097-06.2006	10.7554/eLife.54279
Ovol2	Zinc Finger	mammary epithelial cells	ectoderm	Spermatocytes, Distal enterocytes	NCCGYTANNN	10.1016/j.devcel.2014.03.006
Pax6	Prd HD	eye	ectoderm	Horizontal cells, Muller glia cells	NYRCGCNYSRNYRVNYN	10.1242/dev.160754
Pou3f1	Homeobox	neural progenitors	ectoderm	Breast myoepithelial cells, Suprabasal keratinocytes, Schwann cells, Rod photoreceptor cells	ATTTGCAT	10.7554/eLife.02224
Prdm1	Zinc Finger	neural	ectoderm	Plasma cells, NK-cells, Langerhans cells, T-cells	NYACTTTCVCYN	10.1016/j.stemcr.2013.12.009
Prdm12	Zinc Finger	V1 interneurons	ectoderm	Excitatory neurons	Not found	Not found
Prdm13	Zinc Finger	spinal cord	ectoderm	Horizontal cells	Not found	10.7554/eLife.25787
Pros	Homeobox	proprioceptive lineage	ectoderm		CAysdCT	10.7554/eLife.70833
Runt	Runt, HD	midline glial cells	ectoderm		WAACCGCAR	10.1242/dev.056895
Satb2	Homeobox	subcerebral neurons	ectoderm	Excitatory neurons, Distal enterocytes, Enteroendocrine cells, Paneth cells, Intestinal goblet cells	TAATA	10.1073/pnas.1504144112
So	Homeobox	eye	ectoderm		NYGATAYB	10.1242/dev.077255
Tramtrack	Zinc Finger	cone cells	ectoderm	Myoblast, neuroblast	AGGATAA	10.1128/MCB.01567-07	10.1242/dev.128.20.4093	10.1242/dev.101956	10.1101/gad.7.6.1085
Tsh	Zinc Finger C2H2	eye	ectoderm	General	Not found	10.1371/journal.pgen.1007185
unc-4	Homeobox	neurons	ectoderm		tTAATTr	10.1242/dev.129.4.853
vab-7	Homeobox	neurons	ectoderm		cTAATTAa	10.1242/dev.129.4.853
Vsx2	Homeobox	retinal progenitors	ectoderm	Bipolar cells, Muller glia cells	yTAATTAg	10.1186/1749-8104-4-14
Mdb3	MeCP	embryonic stem cells	embryonic		Not found	10.1038/ncb1372
PHA-4	Forkhead	embryonic blastomeres	embryonic		WRWGYAAAYA	10.1016/j.ydbio.2006.11.042
PRC2	Co-repressor	embryonic stem cells	embryonic		Not found	10.1007/s13238-010-0142-7
Prdm14	Zinc Finger	embryonic stem cells	embryonic	Spermatogonia	NRGGWCYCTAACYH	10.1242/jcs.240176
ZFP62 interacts with PBX1	Zincfinger	embryonic stem cells	embryonic	Oocytes, General	Not found	10.1038/s41556-022-01051-2
Bhlhe40	bHLH	alveolar macrophages/primitive endoderm	endoderm	Squamous epithelial cells, Langerhans cells, General	vkCACGTGmc	10.15252/embj.2018101233
Bhlhe41	bHLH	alveolar macrophages/primitive endoderm	endoderm	Bipolar cells, Rod photoreceptor cells, Muller glia cells, Cone photoreceptor cells, Horizontal cells, Secretory cells	rTCACGTGAc	10.15252/embj.2018101233
Foxa	Forkhead	mesendoderm progenitors	endoderm	Prostatic glandular cells, Breast glandular cells, Enteroendocrine cells, Club cells, Basal squamous epithelial cells	NTRTKTACMYWN	10.1242/dev.02577
Klu	ZF	intestine	endoderm		DHGKRGGWGB	10.1038/s41467-019-12003-0
Nkx2-2	Homeobox	islet beta cells	endoderm	Enteroendocrine cells, Oligodendrocytes, Oligodendrocyte precursor cells, Pancreatic endocrine cells, Astrocytes	WTAAGTRBTT	10.1074/jbc.RA119.011163	10.1101/gad.173039.111
Nkx6	Homeobox	progenitors in pancreas	endoderm	Early spermatids, Pancreatic endocrine cells, Spermatocytes, Ductal cells	sYmATTAa	10.1016/j.devcel.2010.05.015
Pbx1	Homeobox	pancreas	endoderm	Excitatory neurons, Inhibitory neurons, Astrocytes, Oligodendrocyte precursor cells	wawwTGATTGATgdg	10.1128/MCB.19.12.8219
Pdx1	HD	pancreatic beta cells	endoderm	Pancreatic endocrine cells, Ductal cells, Cholangiocytes, Enteroendocrine cells, Exocrine glandular cells, Gastric mucus-secreting cells	YTAATKRB	10.1016/j.cmet.2013.12.002
Ptf1a	bHLH	pancreatic progenitors	endoderm	Oocytes, Exocrine glandular cells	dmaCAGATGttkh	10.1016/j.devcel.2010.05.015
REST	Zinc Finger	pancreatic endocrine cells	endoderm	General	TCCVHGGTGCTGAM	10.1101/gad.348501.121	10.1083/jcb.200908048	10.1074/jbc.273.41.26891	10.1038/13165	10.1038/s41467-022-30416-2
Cbx2	PRC component	testis	germline	Late spermatids, Early spermatids, Spermatogonia	Not found	10.1371/journal.pgen.1007895
Phf7	Zinc Finger	testis	germline	Late spermatids, Early spermatids	Not found	10.1242/dev.192856
SETDB1	Co-repressor	ovary	germline	General	Not found	10.1038/s41467-018-06697-x
SRY	HMG-box	testis	germline	Muller glia cells, Squamous epithelial cells, Spermatogonia	ywTTGTTww	10.1016/j.celrep.2014.06.055
TRIM28	Tripartite motif	testis	germline	General	Not found	10.1038/s41467-022-32061-1
Bcl11b	Zinc Finger	blood	mesoderm	T-cells, NK-cells, Inhibitory neurons, Basal squamous epithelial cells, Basal keratinocytes, Suprabasal keratinocytes	GTGAACGcwrwwgCTACAC	10.1038/s41590-018-0238-4
CHD4	NuRD component	satellite cells	mesoderm	General	Not found	10.1016/j.stemcr.2021.07.022
Ebf1	Rel homology region	lymphoid progenitors	mesoderm	Leydig cells, Microglial cells, Smooth muscle cells, Peritubular cells, Fibroblasts, Adipocytes, B-cells	ATTCCCNNGGGAATT	10.1016/j.immuni.2013.01.014	10.1016/j.ydbio.2016.02.030	10.1038/ni1555
Etv2	ETS	vascular progenitors	mesoderm	Late spermatids	NRCCGGAWRYN	10.1038/s41467-020-16515-y
Gata	Zinc Finger (GATA)	non-myeloid progenitors	mesoderm	Erythroid cells	HGATAA	10.1016/j.ydbio.2016.02.030
Gata1/2	Zinc Finger (GATA)	hematopoietic lineage	mesoderm	Erythroid cells	HGATAA	10.1182/blood-2009-03-207944
Gata3	Zinc Finger (GATA)	T cells	mesoderm	Syncytiotrophoblasts, Extravillous trophoblasts, Cytotrophoblasts, Breast glandular cells, Basal prostatic cells, T-reg, memory CD4 T-cell, NK-cell, memory CD8 T-cell, MAIT T-cell, gdT-cell, naive CD4 T-cell, naive CD8 T-cell	HGATAAVV	10.1038/ncomms11171	10.1016/j.immuni.2013.01.014	10.1182/blood-2012-06-440065
Hes1	bHLH	T cell progenitors	mesoderm	Granulosa cells, Paneth cells, Muller glia cells, General	VVCACGYGHM	10.1038/ni.2760
HIC1	Zinc Finger	Treg cells	mesoderm	Lymphatic endothelial cells, Fibroblasts, Leydig cells, Peritubular cells, Endometrial stromal cells, Smooth muscle cells	NRTGCCMMCN	10.1016/j.celrep.2018.01.070
JunB	bZIP	T helper cells	mesoderm	Ovarian stromal cells, General	RTKACGTMAY	10.1038/s41467-017-00380-3
Pax7	Prd HD	muscle progenitor cells	mesoderm	Skeletal myocytes	TAATCRATTA	10.1016/j.devcel.2017.04.012
PU.1	ETS	hematopoietic lineage	mesoderm	Langerhans cells, Monocytes, Hofbauer cells, Macrophages, Kupffer cells	RAAAAGMGGAAGTW	10.1016/j.cell.2006.06.052	10.1073/pnas.1121019109	10.1182/blood-2004-04-1448
TAL1	bHLH	blood	mesoderm	Erythroid cells, Granulocytes, Microglial cells, Lymphatic endothelial cells, Adipocytes, Late spermatids, Endothelial cells	cTTATCwskgagrarCAG	10.1038/s41467-018-07787-6
Slouch	Homeobox	muscle	mesoderm	Myoblast, neuroblast	HYARTDR	10.1242/dev.126.20.4525
Sox17	HMG-box	hematopoietic lineage	mesoderm	Glandular and luminal cells, Adipocytes, Endothelial cells, Ciliated cells, Secretory cells	DRACAATRVN	10.1038/ncomms8739
Tbx2	T-box	pharyngeal muscle	mesoderm	Muller glia cells, Smooth muscle cells, Bipolar cells, Collecting duct cells, Basal prostatic cells, Sertoli cells, Peritubular cells	wAGGTGTgAaa	10.1016/j.ydbio.2006.08.023
Ubx	Homeobox	mesoderm	mesoderm	General	yTTAATKR	10.7554/eLife.42675
